# Supplementary material for: Construction of a prognostic risk model based on pyroptosis-related genes and comprehensive analysis of key genes and tumor immune microenvironment for colon cancer
Source: Medicine (Baltimore). 2024 Sep 6;103(36):e39300. doi: 10.1097/MD.0000000000039300 (PMC12431762; doi:10.1097/MD.0000000000039300)
Supplement: Supplementary file 1 [file medi-103-e39300-s001.xls]

## Sheet: Sheet1
Table S1 The gene symbols and official full names of the pyroptosis genes
Gene symbol	Official Full Name	Gene symbol	Official Full Name
AIM2[115]	absent in melanoma 2	GZMB[113]	granzyme B
AKT1[115]	AKT serine/threonine kinase 1	HMGB1[113]	high-mobility group box-1 protein
APAF1[116]	apoptotic peptidase activating factor 1	IFI16[115]	interferon gamma inducible protein 16
BAK1[113]	BCL2 antagonist/killer 1	IL18[113]	interleukin 18
BAX[113]	BCL2 associated X, apoptosis regulator	IL1A[113]	interleukin 1 a
CASP1[113]	cysteine-aspartic acid protease-1	IL1B[113]	interleukin 1 beta
CASP3[113]	cysteine-aspartic acid protease-3	IRF1[113]	interferon regulatory factor 1
CASP4[113]	cysteine-aspartic acid protease-4	IRF2[113]	interferon regulatory factor 2
CASP5[113]	cysteine-aspartic acid protease-5	MEFV[115]	MEFV innate immuity regulator, pyrin
CASP6[116]	cysteine-aspartic acid protease-6	NAIP[114]	NLR family apoptosis inhibitory protein
CASP8[108]	cysteine-aspartic acid protease-8	NEK7[107]	NIMA related kinase 7
CASP9[108]	cysteine-aspartic acid protease-9	NLRC4[115]	NLR family CARD domain containing 4
CHMP2A[113]	charged multivesicular body protein 2A	NLRP1[114]	NLR family pyrin domain containing 1
CHMP2B[113]	charged multivesicular body protein 2B	NLRP2[109]	NLR family pyrin domain containing 2
CHMP3[113]	charged multivesicular body protein 3	NLRP3[114]	NLR family pyrin domain containing 3
CHMP4A[113]	charged multivesicular body protein 4A	NLRP6[115]	NLR family pyrin domain containing 6
CHMP4B[113]	charged multivesicular body protein 4B	NLRP12[115]	NLR family pyrin domain containing 12
CHMP4C[113]	charged multivesicular body protein 4C	NLRP7[115]	NLR family pyrin domain containing 7
CHMP6[113]	charged multivesicular body protein 6	NOD1[115]	nucleotide binding oligomerization domain containing 1
CHMP7[113]	charged multivesicular body protein 7	NOD2[115]	nucleotide binding oligomerization domain containing 2
CYCS[113]	cytochrome C, somatic	PJVK[104]	pejvakin/deafness, autosomal recessive 59
EGFR[107]	epidermal growth factor receptor	PKN1[115]	protein kinase N1
ELANE[113]	elastase, neutrophil expressed	PKN2[115]	protein kinase N2
GLMN[115]	glomulin, FKBP associated protein	PLCG1[110]	phospholipase C gamma 1
GPX4[110]	glutathione peroxidase 4	PRKCD[115]	protein kinase C delta
GSDMA[108]	gasdermin A	PYCARD[115]	PYD and CARD domain containing
GSDMB[114]	gasdermin B	TIRAP[106]	TIR domain containing adaptor protein
GSDMC[114]	gasdermin C	TNF[111]	tumor necrosis factor
GSDMD[113]	gasdermin D	TP53[113]	Tumor Protein P53
GSDME[113]	gasdermin E	TP63[113]	Tumor Protein P63
GZMA[112]	granzyme A
