# Supplementary material for: Construction of a prognostic risk model based on pyroptosis-related genes and comprehensive analysis of key genes and tumor immune microenvironment for colon cancer
Source: Medicine (Baltimore). 2024 Sep 6;103(36):e39300. doi: 10.1097/MD.0000000000039300 (PMC12431762; doi:10.1097/MD.0000000000039300)
Supplement: Supplementary file 2 [file medi-103-e39300-s002.xls]

## Sheet: Sheet1
Table S2 Univariate Cox regression results of pyroptosis genes
Gene name	p	HR（95% CI）	Gene name	p	HR（95% CI）
CHMP7	0.041	0.29 (0.09-0.95)	CASP5	0.58	0.76 (0.28-2)
PKN1	0.052	3.9 (0.99-15)	AKT1	0.6	1.7 (0.24-12)
CHMP6	0.057	0.27 (0.069-1)	CHMP2A	0.64	0.68 (0.14-3.3)
NOD1	0.062	3 (0.95-9.7)	GZMB	0.68	0.8 (0.27-2.4)
CASP6	0.085	0.33 (0.095-1.2)	IL1B	0.69	0.8 (0.26-2.4)
DFNB59	0.087	2.7 (0.86-8.8)	NOD2	0.7	0.81 (0.29-2.3)
TP53	0.087	0.42 (0.16-1.1)	GSDMB	0.72	1.2 (0.39-3.9)
TNF	0.093	0.39 (0.13-1.2)	GSDMD	0.72	0.78 (0.2-3.1)
IRF1	0.1	0.39 (0.12-1.2)	NLRP3	0.72	0.81 (0.25-2.6)
CHMP2B	0.14	0.38 (0.11-1.4)	IRF2	0.73	1.5 (0.16-13)
CHMP4A	0.14	2.7 (0.73-9.7)	DFNA5	0.75	1.2 (0.43-3.2)
NLRP12	0.14	2.2 (0.77-6.3)	HMGB1	0.75	0.77 (0.16-3.8)
GPX4	0.15	2.4 (0.74-7.9)	NLRP2	0.75	1.1 (0.53-2.4)
BAX	0.18	0.41 (0.11-1.5)	IFI16	0.79	1.2 (0.36-3.8)
GZMA	0.19	0.46 (0.15-1.5)	NLRP6	0.84	1.1 (0.38-3.2)
AIM2	0.22	0.52 (0.18-1.5)	CHMP3	0.85	1.2 (0.25-5.4)
CASP3	0.23	0.41 (0.097-1.8)	NAIP	0.86	1.2 (0.25-5.4)
CASP9	0.24	0.48 (0.14-1.7)	PRKCD	0.86	0.88 (0.21-3.7)
PLCG1	0.24	2.1 (0.61-7.2)	NEK7	0.89	1.1 (0.25-5.1)
IL18	0.27	0.52 (0.17-1.6)	NLRP1	0.89	1.1 (0.38-3.1)
IL1A	0.28	0.59 (0.22-1.6)	GSDMC	0.9	0.91 (0.2-4.1)
EGFR	0.3	2.1 (0.53-8.1)	TIRAP	0.9	1.1 (0.34-3.4)
CHMP4C	0.32	2.2 (0.47-10)	CASP4	0.91	0.93 (0.27-3.2)
PKN2	0.33	0.49 (0.12-2.1)	CASP8	0.91	0.93 (0.24-3.6)
CASP1	0.34	0.62 (0.23-1.7)	MEFV	0.93	0.94 (0.29-3.1)
GLMN	0.39	0.58 (0.17-2)	BAK1	0.97	1 (0.3-3.5)
APAF1	0.41	0.58 (0.16-2.1)	CYCS	0.97	1 (0.23-4.6)
GSDMA	0.41	0.64 (0.22-1.8)	TP63	0.97	1 (0.12-9.3)
NLRC4	0.49	1.5 (0.48-4.6)	CHMP4B	0.99	1 (0.27-3.8)
PYCARD	0.56	1.6 (0.35-7)
