# Supplementary material for: Construction of a prognostic risk model based on pyroptosis-related genes and comprehensive analysis of key genes and tumor immune microenvironment for colon cancer
Source: Medicine (Baltimore). 2024 Sep 6;103(36):e39300. doi: 10.1097/MD.0000000000039300 (PMC12431762; doi:10.1097/MD.0000000000039300)
Supplement: Supplementary file 3 [file medi-103-e39300-s003.xls]

## Sheet: Sheet1
Table S3 The core genes of the 3 key pathways involved in High_risk group in GSEA results
Group	Pathway	Number of core genes	Core genes
High risk	transmission across chemical synapses pathway	51	CACNG4, KAA2, CAMK2B, KCNJ12, GLRA2, BCHE, GNG4, CHRNG, SNAP25, MAPT, SLC6A4, EPB41L1, SYN3, GNG13, PPFIA2, ADCY5, GRIN3B, GRIN2C, GRIK5, RPS6KA6, LIN7A, ABAT, SLC1A7, CHRNB4, PPM1E, TUBA3D, STX1A, GRIA3, GLRB, ADCY1, GNG3, ADCY2, SLC22A1, GNAL, TUBB4A, NBEA, ALDH5A1, GIT1, SLC6A1, PPFIA4, PPFIA3, GABRB3, LIN7B, SLC1A3, PRKAR1B, SYN1, SYT1, KCNJ5, APBA1, DLG2, GRIK4
	Wnt signaling pathway	30	CAMK2B, DKK1, SFRP2, KD2, DKK4, DKK2, RICKLE1, WNT11, SFRP4, WNT10A, NOTUM, WNT3, NFATC4, FZD7, VANGL2, PRICKLE2, NFATC2, FZD10, DVL3, WNT5B, CSNK2A2, CCND1, XIN1, PLCB4, FZD8, WNT6, CAMK2A, TCF7L1, TCF7, FRAT1,
	L1CAM interactions pathway	29	SCN5A, SCN7A, CNTN1, SCN2A, SH3GL2, SCN2B, DNM3, SCN4A, SPTBN4, EGFR, RPS6KA6, SCN3B, ITGA9, SPTBN5, TUBA3D, L1CAM, NRCAM, VAV2, NRP2, SCN11A, GAP43, TUBB4A, RDX, SCN9A, ANK2, NFASC, ITGA10, CSNK2A2, SPTBN2
