# Supplementary material for: Construction of a prognostic risk model based on pyroptosis-related genes and comprehensive analysis of key genes and tumor immune microenvironment for colon cancer
Source: Medicine (Baltimore). 2024 Sep 6;103(36):e39300. doi: 10.1097/MD.0000000000039300 (PMC12431762; doi:10.1097/MD.0000000000039300)
Supplement: Supplementary file 4 [file medi-103-e39300-s004.xls]

## Sheet: Sheet1
Table S4 The core genes of the 5 key pathways involved in Low_risk group in GSEA results
Group	Pathway	Number of core genes	Core genes
Low risk	IL-10 pathway	35	IL18, IL10RA, STAT3, LIF, CCR1, IL10, CSF1, ICAM1, CCL5, CD86, CCL2, CCR2, CD80, CCL19, CCL20, PTAFR, CSF3, IL1R2, CXCL1, PTGS2, CCL3L3, CCL22, CXCL2, IL6, FPR1, IL1RN, CXCL10, CCL3, FCER2, CSF2, TNF, CCL4, IL1A, IL1B, CXCL8
	IL-4/IL-13pathway	49	MAOA, POMC, SOX2, ITGAM, ALOX5, JUNB, IL18, RORC, HSP90B1, STAT3, LIF, ITGB2, IL10, ICAM1, HMOX1, ITGAX, BIRC5, MMP9, HIF1A, IL23R, HSPA8, CCL2, JAK2, STAT1, TP53, SOCS3, CDKN1A, FASLG, IL23A, MUC1, FOS, SOCS1, CCL11, SAA1, IL13RA2, IRF4, OSM, PTGS2, CCL22, IL6, FCER2, TNF, MMP1, LCN2, L1A, MMP3IL1B, NOS2, CXCL8
	IFNγ pathway	24	CXCL9, PI1, CYBB, ICAM1, IFNGR1, IFNG, IFIT2, HLA-B, ISG15, JAK2, STAT1, SOCS3, CIITA, GBP1, TAP1, SOCS1, IFI6, PSMB9, IRF4, IRF1, CXCL10, IL1B, NOS2, REG1A
	cytokine-cytokine receptor interaction pathway	88	IL15RA, IL5RA, CXCR4, CXCL9, LTB, IL10, CSF1, TNFSF10, CXCL5, TSLP, CCL5, IL15, IFNGR1, CCL15, IL9R, IFNG, TNFRSF8, BMP2, IL23R, TNFRSF13B, IL21R, LTA, CCL2, IL12RB1, CCR3, CCL8, CCR7, CCR8, CXCR6, FAS, CCR2, TNFRSF10D, TNFRSF18, TNFSF13, IL2RB, IL18R1, CD70, TNFRSF10A, TNFRSF10B, CCL19, TNFRSF10C, CCL20, CXCL13, CSF2RB, FASLG, IL11, CD27, IL26, CCL13, TNFRSF11A, CSF3, IL1R2, TNFRSF17, CCL24, IL2…
	intestinal immune network for IgA production pathway	30	HLA-DOA, ITGA4, HLA-DOB, HLA-DPB1, IL15RA, CXCR4, HLA-DRB1, IL10, HLA-DQA1, CD28, IL15, HLA-DPA1, CD86, HLA-DQA2, HLA-DQB1, MADCAM1, TNFRSF13B, HLA-DMA, HLA-DRB5, TNFSF13, CD80, HLA-DMB, ITGB7, TNFRSF17, HLA-DRA, CCL28, ICOS, CCL25, IL6, PIGR
